# Supplementary material for: Mutational load and mutational patterns in relation to age in head and neck cancer
Source: Oncotarget. 2016 Aug 16;7(43):69188–99. doi: 10.18632/oncotarget.11312 (PMC5342469; doi:10.18632/oncotarget.11312)
Supplement: Supplementary file 2 [file oncotarget-07-69188-s002.xlsx]

## Sheet: Tabelle1
Potential study confounders analysis	Statistical hypothesis tests_"Original cohort" versus "selected cohort"
	description	subcategories	p-val
	age: t-test	-	0.882
	smoking: chi-test	-	0.22
	alcohol: chi-test	-	0.199
	Hypergeometric test
	description	subcategories	p-val
	Tumor site	Oral Cavity	0.062
		Oropharynx	0.006
		Larynx	0.000
		Hypopharynx	0.398
Mutational load analysis of patient subgroups	Regression analysis and Spearman´s rank correlation of average number of mutations and age for each subset
	description	number patients	p-val (regression)	p-val (spearman cor)	spearman cor
	alcohol frequency 0	13	0.2559	0.297	0.31
	alcohol frequency >0	68	0.05922	0.054	0.356
	smoke yes	159	0.011	0.0086	0.4
	smoke no	37	0.0069	0.0026	0.54
	Tumor site_SELECTED COHORT
	Oral Cavity	129	0.0002	0.00017	0.51
	Larynx	64	0.6954	0.7782	-0.52
	Oropharynx	9	0.8884	0.9768	0.0238
	Hypopharynx	1	none	none	none
	Tumor site_ORIGINAL COHORT
	Oral Cavity	172	3.237e-05	3.409e-05	0.53686
	Larynx	72	0.8157	0.9959	-0.0009168
	Oropharynx	33	0.3354	0.2744	0.249351
	Hypopharynx	2	none	none	none
TNM and overall staging evaluation at diagnosis in relation to the age	Patients dignosed as T1 or T2
	Age group	N. of patients	Percentage
	19-40 (11 patients)	8/11	0.727
	41-50 (23 patients)	5/23	0.217
	51-60 (57 patients)	13/57	0.228
	61-70 (70 patients)	16/70	0.228
	71-80 (32 patients)	13/32	0.406
	81-87 (11 patients)	8/11	0.727
	Patients dignosed as N0
	Age group	N. of patients	Percentage
	19-40 (11 patients)	4/11	0.636
	41-50 (23 patients)	16/23	0.305
	51-60 (57 patients)	29/57	0.491
	61-70 (70 patients)	39/70	0.443
	71-80 (32 patients)	10/32	0.688
	81-87 (11 patients)	4/11	0.636
	Patients dignosed as Stage I or Stage II
	Age group	N. of patients	Percentage
	19-40 (11 patients)	6/11	0.545
	41-50 (23 patients)	4/23	0.174
	51-60 (57 patients)	8/57	0.14
	61-70 (70 patients)	9/70	0.1285
	71-80 (32 patients)	10/32	0.312
	81-87 (11 patients)	6/11	0.545
