# Supplementary material for: Mutational load and mutational patterns in relation to age in head and neck cancer
Source: Oncotarget. 2016 Aug 16;7(43):69188–99. doi: 10.18632/oncotarget.11312 (PMC5342469; doi:10.18632/oncotarget.11312)
Supplement: Supplementary file 3 [file oncotarget-07-69188-s003.xlsx]

## Sheet: Sheet1
Gene.Names	Refseq.mRNA.ID	age.19	age.26	age.28	age.29	age.32	age.34	age.38	age.39	age.40	age.41	age.43	age.44	age.45	age.46	age.47	age.48	age.49	age.50	age.51	age.52	age.53	age.54	age.55	age.56	age.57	age.58	age.59	age.60	age.61	age.62	age.63	age.64	age.65	age.66	age.67	age.68	age.69	age.70	age.71	age.72	age.73	age.74	age.76	age.77	age.78	age.79	age.80	age.82
EPHA2	NM_004431			1																					0.142857					0.125	0.125						0.166667
SEMA5B	NM_001031702				1																	0.125										0.25				0.1	0.333333
UNC5A	NM_133369					1																									0.125
CFL1	NM_005507					1
SRGAP1	NM_020762						1																			0.2								0.166667		0.1							0.25
SEMA6D	NM_153618							1																												0.1									0.5		0.2
ROCK1	NM_005406								0.5												0.166667				0.142857	0.4										0.1	0.166667					0.142857
SLIT2	NM_004787									1										0.333333				0.166667	0.142857										0.125	0.1	0.166667			0.333333				0.5
EPHB4	NM_004444									1																0.2
PLXNB2	NM_012401										0.5												0.5				0.25				0.125		0.111111			0.1	0.166667											0.333333	0.333333
SEMA4G	NM_017893											1											0.5
NCK2	NM_003581												1																													0.142857
ABLIM1	NM_002313													0.5							0.166667
NTN1	NM_004822													0.5
SEMA6B	NM_032108													0.5
DCC	NM_005215														1				0.25			0.125		0.333333	0.142857						0.25		0.111111								0.5					0.5
UNC5C	NM_003728															0.25			0.25										0.166667				0.111111			0.1	0.166667	0.25
PLXNA1	NM_032242															0.25								0.166667					0.0833333	0.125			0.222222			0.2					0.5
PAK7	NM_020341															0.25									0.142857								0.111111					0.125
PAK3	NM_001128173															0.25									0.142857
PLXNC1	NM_005761															0.25																			0.125			0.125
SEMA6A	NM_020796															0.25																										0.142857
RASA1	NM_002890																0.333333	0.2	0.25	0.333333	0.166667								0.0833333				0.111111			0.1						0.142857	0.5			0.25
LRRC4C	NM_020929																0.333333	0.2				0.125	0.5		0.142857				0.166667		0.125				0.125	0.1	0.333333					0.142857		0.5					0.333333
ROBO1	NM_002941																0.333333							0.166667									0.111111									0.285714
PLXNA3	NM_017514																0.333333												0.0833333		0.125					0.1												0.333333
SEMA4F	NM_004263																0.333333																				0.166667
ROCK2	NM_004850																	0.2																		0.1				0.333333
ARHGEF12	NM_015313																		0.25						0.142857					0.125								0.125										0.333333
SEMA3E	NM_012431																		0.25						0.142857																					0.25
ITGB1	NM_133376																		0.25								0.25				0.125			0.166667				0.125										0.333333
DRP2	NM_001939																			0.333333						0.2						0.5		0.166667		0.1
SEMA3A	NM_006080																				0.333333				0.142857	0.2				0.125					0.25			0.125
UNC5D	NM_080872																				0.166667	0.125									0.125	0.25				0.1	0.166667	0.125
NFATC2	NM_173091																				0.166667			0.166667					0.166667														0.25
UNC5B	NM_170744																				0.166667																0.166667											0.333333
LIMK1	NM_002314																				0.166667
EPHB3	NM_004443																				0.166667
EPHA4	NM_004438																					0.125			0.142857											0.1		0.375	0.333333
EPHA6	NM_001080448																					0.125					0.25		0.0833333	0.125						0.2	0.166667
PAK6	NM_001128628																					0.125														0.1
SEMA4B	NM_020210																					0.125																0.125									0.2
RHOA	NM_001664																					0.125																						0.5
CDC42	NM_001039802																					0.125
EFNB2	NM_004093																					0.125
SRGAP2	NM_015326																					0.125
EPHA7	NM_004440																							0.166667	0.142857	0.2			0.0833333		0.125			0.166667		0.1						0.142857				0.25
EPHA5	NM_004439																							0.166667	0.142857				0.166667								0.166667	0.125
NTN3	NM_006181																							0.166667
SEMA3F	NM_004186																							0.166667
ROBO2	NM_002942																								0.428571					0.125	0.125		0.111111									0.142857
SEMA5A	NM_003966																								0.142857	0.2		0.333333			0.125	0.25	0.111111		0.125	0.3		0.125			0.5
NFATC3	NM_173165																								0.142857			0.333333																		0.25
EPHB1	NM_004441																								0.142857				0.0833333						0.125		0.333333	0.25
NCK1	NM_006153																								0.142857				0.0833333
EPHA3	NM_005233																								0.142857												0.333333			0.666667							0.2
SEMA4A	NM_022367																								0.142857																							0.333333
CXCR4	NM_003467																								0.142857
SEMA3C	NM_006379																									0.2				0.125	0.125																	0.333333
PLXNB3	NM_005393																									0.2											0.166667
EPHA1	NM_005232																										0.25										0.166667
EPHB2	NM_017449																											0.333333							0.125
PAK2	NM_002577																												0.0833333							0.1
ABLIM2	NM_001130084																												0.0833333															0.5
EFNA5	NM_001962																												0.0833333
PAK1	NM_002576																												0.0833333
FES	NM_002005																													0.125						0.2
PTK2	NM_153831																													0.125						0.1	0.166667										0.2
L1CAM	NM_000425																														0.125						0.166667		0.333333
HRAS	NM_005343																														0.125								0.333333
GNAI3	NM_006496																														0.125
LRRC4	NM_022143																														0.125
NFATC4	NM_004554																														0.125
NOV	NM_002514																														0.125
RHOD	NM_014578																														0.125
SLIT1	NM_003061																														0.125
SLK	NM_014720																														0.125
PLXNA2	NM_025179																															0.25	0.111111	0.166667	0.125		0.166667
SEMA4D	NM_001142287																															0.25											0.25
SRGAP3	NM_014850																																	0.166667		0.1
ABLIM3	NM_014945																																	0.166667			0.166667
EPHB6	NM_004445																																	0.166667
MET	NA																																		0.125	0.1
EPHA8	NM_020526																																		0.125		0.166667
CXCL12	NM_000609																																		0.125
SEMA3B	NM_004636																																		0.125
GSK3B	NM_001146156																																			0.1
RGS3	NM_144488																																				0.166667
RAC1	NM_006908																																					0.125	0.333333
RAC3	NM_005052																																					0.125					0.25
DPYSL5	NM_020134																																					0.125
PAK4	NM_001014831																																					0.125
PLXNB1	NM_002673																																					0.125
SEMA4C	NM_017789																																					0.125
NRAS	NM_002524																																						0.333333
DPYSL2	NM_001386
NGEF	NM_019850
MAPK1	NM_002745
SLIT3	NM_003062
[truncated: 3 more columns]
