# Supplementary material for: Mutational load and mutational patterns in relation to age in head and neck cancer
Source: Oncotarget. 2016 Aug 16;7(43):69188–99. doi: 10.18632/oncotarget.11312 (PMC5342469; doi:10.18632/oncotarget.11312)
Supplement: Supplementary file 4 [file oncotarget-07-69188-s004.xlsx]

## Sheet: Tabelle1
Background Ids for each enrichment analysis	Fig. 3 (A) 108 gene cluster of ages 81 to 87	Fig. 3 (B) 39 gene cluster of ages 19 to 40	Fig. 4 (C) Two marked gene clusters of ages 19 to 40	Fig. 4 (A) Upper marked gene cluster of ages 81 to 85 (Cluster of shared genes with ages 86 to 87)	Fig. 4 (B) Lower marked gene cluster of ages 81 to 85 (Cluster of specific genes of ages 81 to 85)	Fig. 4 (D) Marked gene cluster of ages 86 to 87 (Cluster of specific genes of ages 86 to 87)	Fig. 4 (B and D) Upper marked gene cluster of ages 86 to 87 and lowest marked gene cluster of ages 81 to 85 (Gene clusters merged with lower one of ages 81 to 85)	Fig. S.3 (C) Marked gene cluster of ages 36 to 40	Fig. S.3 (A) Upper marked gene cluster of ages 19 to 35 (Cluster of shared genes with ages 36 to 40)	Fig. S3 (B) Lower marked gene cluster of ages 19 to 35 (Cluster of specific genes of ages 19 to 35)
NM_000014	CASP8	DCHS2	ACACB	ACAN	ADAM29	MARCH4	MARCH4	A2ML1	ACSM5	BRWD3
NM_000016	DNAH11	AHNAK	ADAMTS18	ATP8B4	ATP10B	ABCA1	ABCA1	ABCA12	ADRBK2	CASP8
NM_000017	RYR1	PKHD1	AGPAT1	C7orf58	BSX	ABCC8	ABCC8	ABCC3	ASPM	EPHA2
NM_000018	DCC	C15orf2	BAI1	CD19	C5orf34	ACACB	ACACB	ABHD14A	C15orf2	FRG1B
NM_000020	HUWE1	RPSAP58	BDNF	CDH7	C9orf79	ACAD8	ACAD8	ACACB	C15orf32	HELLS
NM_000022	LRP1	CSMD1	CECR1	CENPF	DOCK10	ACAN	ACAN	ACADM	C6	HTT
NM_000023	FBXW7	ZNF676	CSMD2	CNBD1	DOCK11	ACSM2B	ACSM2B	ACADSB	CSMD1	IGSF8
NM_000025	NFE2L2	PTPRT	DBH	COLEC12	DSCAML1	ACVR1	ACVR1	ACE	CSMD2	KIAA0467
NM_000026	CDH10	ASPM	DGKK	CREB5	ELF4	ACVR1C	ACVR1C	ADAMTS15	ENPEP	KIF1B
NM_000029	ADAM29	C6	DIP2A	CUX1	EPS15L1	ADAM6	ADAM6	ADAMTS3	ENPP3	KIF4B
NM_000031	MYH10	BRWD3	FAM126B	ELAVL4	FAM184A	ADAMTS18	ADAMTS18	ADAP2	FGB	LAMA4
NM_000032	ITGB1	ZNF845	GRIK4	EPPK1	GRIA3	ADAMTS7	ADAMTS7	ADPGK	FLNC	LINGO4
NM_000035	PLXNB2	CSMD2	IGSF8	ERBB3	HEATR5A	ADCY8	ADCY8	ADRB3	FRMPD4	LRP2
NM_000036	LAMA2	PPP1R9A	IL16	F13B	IARS	ADSSL1	ADSSL1	AFAP1	MYH15	MLL3
NM_000042	DMD	IGSF8	ITGA11	FAM75A6	KRT73	AGAP1	AGAP1	AGXT2	PKHD1	NAB2
NM_000043	APOB	FLNC	KCNJ12	FOLH1	LYST	AGPAT1	AGPAT1	AHCYL2	PLCD1	NBPF10
NM_000044	MUC17	ACSM5	KIAA1409	FOSL2	MTMR11	AGTPBP1	AGTPBP1	AHNAK	POU3F4	PLEC
NM_000050	COL22A1	KIAA0467	LOXL3	GLIS3	MYH10	AHSA1	AHSA1	AKAP5	PPP1R9A	RNF213
NM_000051	CUBN	MAGEC1	MAP1A	GRIA2	OR10X1	AICDA	AICDA	ALB	PTPRT	TBR1
NM_000052	JUB	WASH3P	OR14J1	HPR	PCDHGA3	AKAP3	AKAP3	ALOX5	PTX4	TTC25
NM_000053	DNAH10	ENPEP	OR5L2	INO80D	PTPRB	ALLC	ALLC	ANK2	RPSAP58
NM_000055	SEMA5A	UGT2B10	PADI4	KCNJ1	RALGAPB	ANO1	ANO1	ANKRD30B	SLC44A1
NM_000057	GPR98	MFN1	PARP14	MYH11	SBF1	AP1B1	AP1B1	ANKRD42	UGT2B10
NM_000059	NEB	MYH15	PDE3A	MYO1G	SDHAP2	AP3B2	AP3B2	ANKRD45	VPS13B
NM_000061	CNTNAP2	POU3F4	PFAS	NCL	TBR1	APBB1	APBB1	ANTXR2	WASH3P
NM_000062	FAM47C	NPY5R	PFKP	NIPBL	TNC	ARHGAP32	ARHGAP32	ARHGAP17	ZNF676
NM_000064	RNF213	FRMPD4	PPP4C	NOTCH3	TTC25	ARMC9	ARMC9	ARHGAP28
NM_000065	LAMA4	HTT	SETD2	OSBPL2	ZNF335	ART1	ART1	ARMC4
NM_000066	TBR1	KIF4B	SHPRH	PCDP1	ZNF582	ASPA	ASPA	ASTN1
NM_000067	KIF1B	RBL2	SIPA1L2	PHIP	TTN	ASTE1	ASTE1	ASXL3
NM_000069	EPHA2	HELLS	SIX6	PION	NOTCH1	ATF5	ATF5	ATAD5
NM_000070	SACS	ENPP3	SON	PLXNB2	PIK3CA	ATP8B4	ATP8B4	ATP1A2
NM_000074	LINGO4	SLC44A1	SPTBN2	RXFP2	GTPBP4	BAI1	BAI1	ATP2B2
NM_000075	NPHS2	PTX4	TWF2	ST5	JUB	BAIAP2L1	BAIAP2L1	ATP7A
NM_000077	TTC25	PLCD1	BRWD3	ST6GAL2	FAT1	BATF	BATF	ATP7B
NM_000078	GTPBP4	NAB2	C6	TRIO	CDKN2A	BCL9	BCL9	ATRNL1
NM_000081	TRIO	FGB	CNTNAP2	UBN1	COL11A1	BCLAF1	BCLAF1	ATXN1
NM_000082	UNC5D	ADRBK2	FAM47C	UNC5D	NBPF10	BDNF	BDNF	BAG4
NM_000083	FAM75A6	C15orf32	KIF1B	ZMYM1	PCDH15	BFSP1	BFSP1	BAI1
NM_000084	ACAN		LINGO4	ZNF415	SI	BIRC6	BIRC6	BAIAP2L2
NM_000085	CUX1		NPHS2	ZNF831	CSMD3	BLNK	BLNK	BARHL1
NM_000086	ZNF831		RNF213	BRWD3	APOB	BPIL1	BPIL1	BARX2
NM_000087	NIPBL		ACSM5	C6	CUBN	BPIL3	BPIL3	BCAM
NM_000088	CACNA1D		ADRBK2	CNTNAP2	DCC	BRD8	BRD8	BDNF
NM_000089	DOCK11		C15orf32	FAM47C	GPR98	BRWD3	BRWD3	C13orf36
NM_000090	FAM184A		ENPEP	KIF1B	MUC17	BTRC	BTRC	C15orf33
NM_000091	EPPK1		ENPP3	LINGO4	NFE2L2	C11orf9	C11orf9	C1orf103
NM_000092	PCDHGA3		FGB	NPHS2		C13orf33	C13orf33	C1orf159
NM_000093	PTPRB		FLNC	RNF213		C15orf55	C15orf55	C1orf173
NM_000094	TNC		FRMPD4	CDH10		C16orf78	C16orf78	C22orf39
NM_000097	SDHAP2		HELLS	COL22A1		C17orf74	C17orf74	C6orf26
NM_000098	CDH7		HTT	DNAH10		C2orf77	C2orf77	CADM2
NM_000099	SBF1		KIAA0467	NEB		C4orf33	C4orf33	CADPS
NM_000106	GRIA2		KIF4B	SEMA5A		C6	C6	CARD6
NM_000107	LMO7		MAGEC1	UNC13C		C7orf58	C7orf58	CASP6
NM_000110	DOCK10		MFN1	ZNF208		CABIN1	CABIN1	CATSPER3
NM_000111	ZMYM1		MYH15	DNAH11		CACNA1D	CACNA1D	CCNE1
NM_000112	ZNF582		NAB2	LAMA2		CAMTA1	CAMTA1	CD163
NM_000116	FOSL2		NPY5R	RYR1		CASP8	CASP8	CD40LG
NM_000117	SLCO1B3		PLCD1			CBLL1	CBLL1	CDC34
NM_000122	ATP10B		POU3F4			CCDC129	CCDC129	CDC45
NM_000123	ATP8B4		PPP1R9A			CCDC91	CCDC91	CDKL4
NM_000124	NOTCH3		PTX4			CCDC93	CCDC93	CDR2
NM_000126	F13B		RBL2			CCNA1	CCNA1	CELA2A
NM_000127	MYH11		SLC44A1			CD163L1	CD163L1	CFHR5
NM_000128	MYO1G		UGT2B10			CD19	CD19	CHRD
NM_000130	BSX		WASH3P			CD1E	CD1E	CHST8
NM_000131	HEATR5A		ZNF845			CDH10	CDH10	CIRH1A
NM_000132	RALGAPB		AHNAK			CDH7	CDH7	CNTNAP2
NM_000133	ZNF415		C15orf2			CDK4	CDK4	CNTNAP5
NM_000134	IARS		DCHS2			CEBPG	CEBPG	COL14A1
NM_000135	DSCAML1		PKHD1			CECR1	CECR1	COL4A5
NM_000136	FOLH1		ASPM			CELSR3	CELSR3	CRK
NM_000137	LYST		CSMD1			CENPF	CENPF	CSN1S1
NM_000138	C7orf58		PTPRT			CEP350	CEP350	CT45A1
NM_000139	ST6GAL2		RPSAP58			CES2	CES2	CWF19L2
NM_000141	ST5		ZNF676			CETP	CETP	CYP26B1
NM_000142	ELAVL4					CFHR4	CFHR4	CYP27C1
NM_000143	ERBB3					CFP	CFP	CYP2J2
NM_000145	PION					CKLF	CKLF	DBH
NM_000146	OR10X1					CLCA4	CLCA4	DCAF8
NM_000151	C9orf79					CLCNKA	CLCNKA	DCHS2
NM_000153	CREB5					CNBD1	CNBD1	DGKK
NM_000155	ZNF335					CNKSR3	CNKSR3	DIAPH3
NM_000157	ZNF449					CNOT1	CNOT1	DIP2A
NM_000162	RXFP2					CNTNAP2	CNTNAP2	DKK1
NM_000163	LRRC36					COCH	COCH	DKK2
NM_000164	KRT73					COG5	COG5	DNAJB11
NM_000165	HPR					COL22A1	COL22A1	DUSP5
NM_000167	CENPF					COL3A1	COL3A1	EIF2B3
NM_000168	GLIS3					COL9A2	COL9A2	EIF3A
NM_000169	UBN1					COLEC12	COLEC12	EIF5A2
NM_000170	PHIP					COX16	COX16	EIF6
NM_000173	MTMR11					CPA6	CPA6	ELMO1
NM_000174	KCNJ1					CPAMD8	CPAMD8	ELTD1
NM_000175	EPS15L1					CPNE9	CPNE9	EP300
NM_000176	GRIA3					CPSF7	CPSF7	EPHB4
NM_000177	SLC25A10					CREB5	CREB5	ERCC3
NM_000178	PCDP1					CRTC3	CRTC3	ERCC5
NM_000179	OSBPL2					CSMD2	CSMD2	ESD
NM_000180	NCL					CTCF	CTCF	EYS
NM_000181	LMOD2					CTTNBP2	CTTNBP2	F5
NM_000182	INO80D					CUL9	CUL9	FAM122A
NM_000183	ELF4					CUX1	CUX1	FAM126B
NM_000185	COLEC12					CXorf57	CXorf57	FAM161A
NM_000186	CNBD1					CXXC1	CXXC1	FAM47B
NM_000188	C5orf34					CYB5R3	CYB5R3	FAM47C
NM_000189	CD19					CYP1A2	CYP1A2	FAM48A
NM_000191						CYP2W1	CYP2W1	FANCD2
NM_000194						DBH	DBH	FAT3
NM_000195						DCAF17	DCAF17	FAT4
NM_000196						DDX26B	DDX26B	FBXL6
NM_000198						DENND1C	DENND1C	FBXO21
NM_000201						DEPDC1	DEPDC1	FCER2
NM_000202						DGKA	DGKA	FHL5
NM_000203						DGKK	DGKK	FIGN
NM_000204						DHRS2	DHRS2	FKBP15
NM_000208						DIP2A	DIP2A	FRK
NM_000212						DKFZp761E198	DKFZp761E198	FRY
NM_000213						DLK1	DLK1	FYB
NM_000214						DLL1	DLL1	G6PD
NM_000215						DMD	DMD	GABRB3
NM_000216						DNAH10	DNAH10	GABRG2
NM_000217						DNAH11	DNAH11	GALNT14
NM_000218						DNAH3	DNAH3	GALNT6
NM_000220						DNAH8	DNAH8	GALNTL6
NM_000221						DOK6	DOK6	GOLGA3
NM_000222						DTX1	DTX1	GOLGA6L10
NM_000223						DUS3L	DUS3L	GOLGA8DP
NM_000226						DVL3	DVL3	GPR116
NM_000229						DYNC1LI2	DYNC1LI2	GPR12
NM_000230						EDARADD	EDARADD	GPR123
NM_000232						EEFSEC	EEFSEC	GPR128
NM_000233						EFCAB7	EFCAB7	GPR158
NM_000234						EIF2A	EIF2A	GPRIN3
NM_000236						ELAVL4	ELAVL4	GRB14
NM_000237						ELP4	ELP4	GRIK4
NM_000238						EP300	EP300	GRM3
NM_000240						EPB41L5	EPB41L5	GRM7
NM_000242						EPDR1	EPDR1	GRM8
NM_000243						EPHA10	EPHA10	GSTM2
NM_000246						EPHA2	EPHA2	HEATR7B2
NM_000249						EPHA3	EPHA3	HEPHL1
NM_000250						EPHA5	EPHA5	HIPK3
NM_000251						EPHA6	EPHA6	HLA-J
NM_000253						EPHB6	EPHB6	HLTF
NM_000254						EPO	EPO	HPRT1
NM_000255						EPPK1	EPPK1	HSPG2
NM_000256						ERBB3	ERBB3	INADL
NM_000257						ESPL1	ESPL1	INSIG1
NM_000259						ESPNP	ESPNP	INTS1
NM_000260						EYS	EYS	IPMK
NM_000262						F13B	F13B	IQCC
NM_000263						FAM126B	FAM126B	IQCJ
NM_000264						FAM136B	FAM136B	ITGA7
NM_000265						FAM13C	FAM13C	IVL
NM_000266						FAM190A	FAM190A	JPH1
NM_000268						FAM47C	FAM47C	KAT5
NM_000271						FAM48B1	FAM48B1	KCNJ12
NM_000273						FAM49B	FAM49B	KIAA1024
NM_000275						FAM75A6	FAM75A6	KIAA1211
NM_000276						FANCL	FANCL	KIAA1217
NM_000277						FARP1	FARP1	KIAA1244
NM_000282						FBXW7	FBXW7	KIAA1383
NM_000284						FGD6	FGD6	KIAA1409
NM_000287						FGF8	FGF8	KIAA1529
NM_000289						FHOD3	FHOD3	KIF20B
NM_000292						FILIP1	FILIP1	KIR3DL1
NM_000295						FKBP4	FKBP4	KLHL1
NM_000301						FN1	FN1	KLHL7
NM_000302						FNBP1	FNBP1	KRT5
NM_000306						FNIP2	FNIP2	KRTAP12-2
NM_000307						FOLH1	FOLH1	KRTAP20-2
NM_000310						FOSL2	FOSL2	LAMA1
NM_000313						FREM1	FREM1	LAMB4
NM_000314						GALNT8	GALNT8	LCT
NM_000315						GCM2	GCM2	LEFTY2
NM_000316						GDF3	GDF3	LILRA2
NM_000318						GGCX	GGCX	LILRB2
NM_000321						GLIS3	GLIS3	LOC646498
NM_000322						GLT25D2	GLT25D2	LONP1
NM_000324						GNAL	GNAL	LOXL3
NM_000329						GNAT1	GNAT1	LRFN5
NM_000330						GOLGA8C	GOLGA8C	LRIT1
NM_000332						GPRIN1	GPRIN1	LRRC34
NM_000333						GRIA2	GRIA2	LRRIQ1
NM_000334						GRIK4	GRIK4	LRRIQ3
NM_000336						GRIN2A	GRIN2A	LRRTM1
NM_000338						GTF2I	GTF2I	LRRTM4
NM_000340						GYG1	GYG1	LSM1
NM_000342						HADHB	HADHB	MACC1
NM_000343						HECTD1	HECTD1	MADD
NM_000346						HERC2	HERC2	MAGEB2
NM_000347						HIST1H3J	HIST1H3J	MAGEC1
NM_000348						HIST2H2BE	HIST2H2BE	MAGEC3
NM_000350						HMGN2	HMGN2	MAP2K3
NM_000352						HPR	HPR	MAP3K5
NM_000353						HS6ST3	HS6ST3	MCM5
NM_000354						HSD3B1	HSD3B1	ME3
NM_000355						HUWE1	HUWE1	MEGF6
NM_000358						IDUA	IDUA	METT5D1
NM_000359						IFIT3	IFIT3	MFN1
NM_000361						IFT122	IFT122	MLH3
NM_000363						IGF1R	IGF1R	MORC1
NM_000365						IGF2R	IGF2R	MTRF1L
NM_000367						IGSF8	IGSF8	MUC21
NM_000368						IL16	IL16	MYC
NM_000369						IL21R	IL21R	MYCT1
NM_000370						IMP5	IMP5	MYO1D
NM_000372						INO80D	INO80D	MYO1H
NM_000375						INPPL1	INPPL1	NAA11
NM_000379						INSL4	INSL4	NAALAD2
NM_000380						IRF2BP2	IRF2BP2	NAV3
NM_000383						IRX1	IRX1	NDRG2
NM_000384						ITGA11	ITGA11	NEURL4
NM_000386						ITGA2	ITGA2	NF2
NM_000388						ITGB1	ITGB1	NKAIN2
NM_000390						JAG1	JAG1	NLRP11
NM_000392						JAKMIP3	JAKMIP3	NLRP14
NM_000393						KAL1	KAL1	NLRP4
NM_000395						KCNG4	KCNG4	NLRP5
NM_000398						KCNH8	KCNH8	NLRP8
NM_000400						KCNJ1	KCNJ1	NOTCH2NL
NM_000404						KCNJ12	KCNJ12	NPC1
NM_000410						KCNMB1	KCNMB1	NPHP3
NM_000411						KCNU1	KCNU1	NPHS2
NM_000412						KCTD13	KCTD13	NPY5R
NM_000414						KCTD2	KCTD2	NR1I2
NM_000416						KCTD3	KCTD3	NT5C3
NM_000417						KHDRBS1	KHDRBS1	NTSR2
NM_000418						KIAA0753	KIAA0753	NUMA1
NM_000419						KIAA1409	KIAA1409	NYNRIN
NM_000420						KIAA2022	KIAA2022	OCA2
NM_000421						KIF18A	KIF18A	ODF1
NM_000423						KIF1B	KIF1B	ODZ1
NM_000424						KIF26B	KIF26B	OPCML
NM_000425						KL	KL	OR14J1
NM_000426						KLF12	KLF12	OR1S2
NM_000428						KLF15	KLF15	OR2J2
NM_000429						KLHL31	KLHL31	OR2M7
NM_000433						KRT14	KRT14	OR2T33
NM_000434						KRTAP10-6	KRTAP10-6	OR2W5
NM_000435						LAMA1	LAMA1	OR4A15
NM_000437						LAMA2	LAMA2	OR4A16
NM_000439						LAMA4	LAMA4	OR4D6
NM_000440						LAMC1	LAMC1	OR4M2
NM_000441						LASS6	LASS6	OR5AP2
NM_000444						LDHC	LDHC	OR5D18
NM_000446						LEPR	LEPR	OR5F1
NM_000448						LIMS2	LIMS2	OR5I1
NM_000450						LINGO4	LINGO4	OR5L2
NM_000451						LIPE	LIPE	OR5M9
NM_000452						LMO7	LMO7	OR5T3
NM_000453						LMOD2	LMOD2	OR6C74
NM_000456						LOXL3	LOXL3	PABPC3
NM_000457						LPHN1	LPHN1	PBRM1
NM_000458						LRIG3	LRIG3	PCDH10
NM_000459						LRP1	LRP1	PCDH17
NM_000463						LRRC36	LRRC36	PCDH9
NM_000465						LTBP1	LTBP1	PCDHA13
NM_000466						LY9	LY9	PCDHB6
NM_000475						MAGED2	MAGED2	PCDHGA5
NM_000477						MANSC1	MANSC1	PCNX
NM_000478						MAP1A	MAP1A	PCNXL2
NM_000484						MAP2K2	MAP2K2	PDE3A
NM_000488						MAPK1	MAPK1	PDZD8
NM_000489						MAPK6	MAPK6	PER1
NM_000490						MAPK8IP3	MAPK8IP3	PFKFB2
NM_000492						MCM9	MCM9	PGBD5
NM_000493						ME2	ME2	PLD5
NM_000494						MGAT3	MGAT3	PLXND1
NM_000497						MITF	MITF	PNPLA7
NM_000498						MKL1	MKL1	PPP1R2P3
NM_000501						MLEC	MLEC	PPP4C
NM_000502						MLL4	MLL4	PRB2
NM_000504						MLLT10	MLLT10	PRDM9
NM_000505						MNT	MNT	PRIM2
NM_000506						MTA3	MTA3	PRKCB
NM_000508						MXRA5	MXRA5	PROS1
NM_000510						MYH11	MYH11	PRR23C
NM_000512						MYH3	MYH3	PSMD14
NM_000515						MYO1G	MYO1G	PTF1A
NM_000517						MYO6	MYO6	PTGER2
NM_000519						N4BP2L1	N4BP2L1	RAB37
NM_000520						NBPF1	NBPF1	RAET1E
NM_000523						NBPF15	NBPF15	RASGRP1
NM_000524						NCAPD3	NCAPD3	RBL2
NM_000525						NCL	NCL	RBP3
NM_000526						NDN	NDN	RCAN2
NM_000527						NDRG3	NDRG3	RGS21
NM_000528						NDST4	NDST4	RNF6
NM_000529						NEB	NEB	ROCK1
NM_000532						NHEJ1	NHEJ1	RPS13
NM_000534						NIPBL	NIPBL	RUNX1
NM_000535						NKAIN4	NKAIN4	SACS
NM_000536						NKX2-2	NKX2-2	SAMD10
NM_000537						NLRC4	NLRC4	SCML2
NM_000538						NOC3L	NOC3L	SCN1A
NM_000539						NOTCH3	NOTCH3	SCN2A
NM_000540						NOTCH4	NOTCH4	SDCCAG1
NM_000545						NPBWR2	NPBWR2	SELL
NM_000547						NPHS2	NPHS2	SEMA6D
NM_000548						NRG3	NRG3	SERPINB6
NM_000552						NRXN1	NRXN1	SERPING1
NM_000553						NUP205	NUP205	SETD2
NM_000554						OBSCN	OBSCN	SFXN2
NM_000555						OR10R2	OR10R2	SHANK2
NM_000557						OR14J1	OR14J1	SIGLEC5
NM_000559						OR2L13	OR2L13	SIGLEC9
NM_000562						OR4K15	OR4K15	SIX6
NM_000564						OR52N4	OR52N4	SLC17A6
NM_000565						OR5AR1	OR5AR1	SLC22A16
NM_000567						OR5L2	OR5L2	SLC24A3
NM_000570						OR8B8	OR8B8	SLC25A22
NM_000573						OR9A4	OR9A4	SLC27A2
NM_000575						OSBPL2	OSBPL2	SLC35F5
NM_000576						OTOP1	OTOP1	SLC39A12
NM_000578						PACS2	PACS2	SLC47A1
NM_000583						PACSIN3	PACSIN3	SLC6A15
NM_000587						PADI4	PADI4	SLC8A1
NM_000588						PAH	PAH	SLFN11
NM_000590						PAPPA	PAPPA	SLFN5
NM_000591						PAPPA2	PAPPA2	SLIT2
NM_000593						PAQR5	PAQR5	SLITRK1
NM_000596						PARL	PARL	SPHKAP
NM_000599						PARP12	PARP12	SSTR1
NM_000601						PARP14	PARP14	SSTR3
NM_000602						PCDHA2	PCDHA2	ST3GAL6
NM_000603						PCDHB14	PCDHB14	ST6GALNAC3
NM_000606						PCDP1	PCDP1	ST7
NM_000607						PCK2	PCK2	STIP1
NM_000608						PCNT	PCNT	STK19
NM_000609						PDE3A	PDE3A	STK3
NM_000613						PDXDC1	PDXDC1	STUB1
NM_000617						PEX1	PEX1	SYP
NM_000619						PFAS	PFAS	SYPL2
NM_000620						PFKP	PFKP	TAS2R19
NM_000621						PHF1	PHF1	TAS2R7
NM_000624						PHF20	PHF20	TBC1D15
NM_000625						PHF6	PHF6	TBCE
NM_000629						PHGDH	PHGDH	TBX5
NM_000631						PHIP	PHIP	TECRL
NM_000632						PIKFYVE	PIKFYVE	TFAP2D
NM_000633						PION	PION	TFRC
NM_000634						PITPNM1	PITPNM1	THADA
NM_000635						PLA2G4F	PLA2G4F	TIE1
NM_000638						PLCE1	PLCE1	TJP2
NM_000639						PLCL1	PLCL1	TJP3
NM_000640						PLCZ1	PLCZ1	TNFSF13B
NM_000642						PLEKHA2	PLEKHA2	TRAT1
NM_000655						PLOD3	PLOD3	TRIM24
NM_000660						PLRG1	PLRG1	TRIM69
NM_000665						PLXNA1	PLXNA1	TRIOBP
NM_000666						PLXNB2	PLXNB2	TRY6
NM_000668						PMS1	PMS1	TTC5
NM_000669						PODXL2	PODXL2	TUBBP5
NM_000670						POLR1A	POLR1A	TUBD1
NM_000671						PPFIA2	PPFIA2	TWF2
NM_000672						PPP1R1A	PPP1R1A	UBXN6
NM_000673						PPP2R5D	PPP2R5D	UNC45B
NM_000674						PPP4C	PPP4C	VCAM1
NM_000675						PRR5L	PRR5L	VPS13D
NM_000679						PRSS37	PRSS37	VPS35
NM_000680						PSG7	PSG7	YWHAZ
NM_000682						PSMC5	PSMC5	ZAN
NM_000684						PTGFR	PTGFR	ZBBX
NM_000686						PTH1R	PTH1R	ZC3H14
NM_000687						PTPN21	PTPN21	ZFHX4
NM_000690						PUS7	PUS7	ZFYVE9
NM_000692						PYGM	PYGM	ZIM3
NM_000695						RABEP1	RABEP1	ZNF135
NM_000696						RABGAP1	RABGAP1	ZNF146
NM_000697						RADIL	RADIL	ZNF23
NM_000698						RAG2	RAG2	ZNF264
NM_000699						RAN	RAN	ZNF451
NM_000700						RANBP3L	RANBP3L	ZNF480
NM_000701						RASGEF1B	RASGEF1B	ZNF518A
NM_000702						RBM34	RBM34	ZNF845
NM_000704						RELN	RELN	ZNF98
NM_000705						RFC5	RFC5	ZNF99
NM_000706						RGAG1	RGAG1	ZP2
NM_000707						RGP1	RGP1	ACSM5
NM_000709						RIC3	RIC3	ADRBK2
NM_000712						RIC8B	RIC8B	ASPM
NM_000715						RNF213	RNF213	C15orf2
NM_000717						ROCK2	ROCK2	C15orf32
NM_000718						ROPN1B	ROPN1B	C6
NM_000721						RPL31	RPL31	CSMD1
NM_000722						RRP1	RRP1	CSMD2
NM_000723						RUNDC1	RUNDC1	ENPEP
NM_000725						RXFP2	RXFP2	ENPP3
NM_000726						RYR1	RYR1	FGB
NM_000727						S100A3	S100A3	FLNC
NM_000728						SACS	SACS	FRMPD4
NM_000729						SAMD14	SAMD14	MYH15
NM_000730						SCAP	SCAP	PKHD1
NM_000732						SCYL1	SCYL1	PLCD1
NM_000735						SDK1	SDK1	POU3F4
NM_000740						SEMA5A	SEMA5A	PPP1R9A
NM_000744						SENP1	SENP1	PTPRT
NM_000746						SERINC2	SERINC2	PTX4
NM_000748						SERINC3	SERINC3	RPSAP58
NM_000749						SETBP1	SETBP1	SLC44A1
NM_000750						SETD2	SETD2	UGT2B10
NM_000751						SFMBT1	SFMBT1	VPS13B
NM_000760						SFRS15	SFRS15	WASH3P
NM_000761						SH3BP2	SH3BP2	COL11A1
NM_000764						SHPRH	SHPRH	DNAH5
NM_000765						SIGLEC1	SIGLEC1	FLG
NM_000766						SIN3B	SIN3B	MLL2
NM_000767						SIPA1L1	SIPA1L1	NOTCH1
NM_000769						SIPA1L2	SIPA1L2	PCDH15
NM_000770						SIPA1L3	SIPA1L3	PIK3CA
NM_000771						SIX6	SIX6	PKHD1L1
NM_000772						SLC12A4	SLC12A4	RYR2
NM_000773						SLC23A3	SLC23A3	SI
NM_000774						SLC25A10	SLC25A10	SYNE1
NM_000775						SLC25A46	SLC25A46	UNC13C
NM_000777						SLC2A14	SLC2A14	USH2A
NM_000778						SLC2A2	SLC2A2	ZNF208
NM_000779						SLC2A3	SLC2A3
NM_000780						SLC31A1	SLC31A1
NM_000781						SLC35F1	SLC35F1
NM_000783						SLC39A3	SLC39A3
NM_000784						SLC39A7	SLC39A7
NM_000785						SLC41A3	SLC41A3
NM_000787						SLC4A3	SLC4A3
NM_000788						SLC5A7	SLC5A7
NM_000789						SLC6A5	SLC6A5
NM_000790						SLC7A5	SLC7A5
NM_000791						SLC9A6	SLC9A6
NM_000795						SLCO1B3	SLCO1B3
NM_000796						SLIT3	SLIT3
NM_000797						SMC1A	SMC1A
NM_000798						SMEK2	SMEK2
NM_000799						SNCAIP	SNCAIP
NM_000806						SNRNP200	SNRNP200
NM_000808						SON	SON
NM_000809						SPEG	SPEG
NM_000810						SPOP	SPOP
NM_000811						SPSB2	SPSB2
NM_000812						SPTBN2	SPTBN2
NM_000814						SRC	SRC
NM_000816						SREBF2	SREBF2
NM_000817						SSH3	SSH3
NM_000819						SSPO	SSPO
NM_000821						ST5	ST5
NM_000823						ST6GAL2	ST6GAL2
NM_000824						STK32B	STK32B
NM_000829						STXBP2	STXBP2
NM_000830						SV2C	SV2C
NM_000831						SYNE2	SYNE2
NM_000834						SYNGAP1	SYNGAP1
NM_000835						TANC1	TANC1
NM_000836						TARS	TARS
NM_000838						TAS2R16	TAS2R16
NM_000839						TAS2R20	TAS2R20
NM_000840						TAS2R40	TAS2R40
NM_000841						TBC1D9B	TBC1D9B
NM_000843						TC2N	TC2N
NM_000844						TCIRG1	TCIRG1
NM_000845						TCN1	TCN1
NM_000847						TGM4	TGM4
NM_000848						THEM4	THEM4
NM_000850						TLE1	TLE1
NM_000853						TMCC3	TMCC3
NM_000855						TMED6	TMED6
NM_000856						TMEM131	TMEM131
NM_000857						TMEM132B	TMEM132B
NM_000859						TMEM59	TMEM59
NM_000862						TMEM99	TMEM99
NM_000863						TMTC1	TMTC1
NM_000865						TP53RK	TP53RK
NM_000866						TPD52	TPD52
NM_000868						TPSD1	TPSD1
NM_000871						TRIM65	TRIM65
NM_000873						TRIO	TRIO
NM_000875						TRIP11	TRIP11
NM_000876						TRMT1	TRMT1
NM_000877						TRMU	TRMU
NM_000878						TRPM6	TRPM6
NM_000879						TRPM7	TRPM7
NM_000884						TUBB4	TUBB4
NM_000885						TWF2	TWF2
NM_000887						UBE2L6	UBE2L6
NM_000888						UBE2O	UBE2O
NM_000890						UBN1	UBN1
NM_000891						UBQLN3	UBQLN3
NM_000892						UBQLNL	UBQLNL
NM_000896						UBR5	UBR5
NM_000898						UBXN4	UBXN4
NM_000900						UHRF1BP1L	UHRF1BP1L
NM_000901						UHRF2	UHRF2
NM_000905						UNC13B	UNC13B
NM_000908						UNC13C	UNC13C
NM_000909						UNC5D	UNC5D
NM_000910						UNC93A	UNC93A
NM_000911						USP4	USP4
NM_000912						USP8	USP8
NM_000916						VANGL2	VANGL2
NM_000918						VCL	VCL
NM_000919						VIT	VIT
NM_000921						WDR16	WDR16
NM_000922						WDR34	WDR34
NM_000924						WDR63	WDR63
NM_000926						WEE2	WEE2
NM_000927						WFDC8	WFDC8
NM_000930						WFS1	WFS1
NM_000932						WNK1	WNK1
NM_000935						WSB1	WSB1
NM_000936						XPO1	XPO1
NM_000937						XPO4	XPO4
NM_000938						XRCC6	XRCC6
NM_000940						YEATS2	YEATS2
NM_000941						YLPM1	YLPM1
NM_000947						YWHAE	YWHAE
NM_000948						ZBTB22	ZBTB22
NM_000949						ZC3H4	ZC3H4
NM_000950						ZFP36L1	ZFP36L1
NM_000953						ZMYM1	ZMYM1
NM_000956						ZNF100	ZNF100
NM_000958						ZNF208	ZNF208
NM_000959						ZNF28	ZNF28
NM_000961						ZNF300	ZNF300
NM_000962						ZNF322B	ZNF322B
NM_000963						ZNF354A	ZNF354A
NM_000964						ZNF415	ZNF415
NM_000966						ZNF443	ZNF443
NM_000976						ZNF449	ZNF449
NM_000978						ZNF521	ZNF521
NM_000983						ZNF549	ZNF549
NM_000987						ZNF569	ZNF569
NM_000993						ZNF622	ZNF622
NM_000997						ZNF630	ZNF630
NM_001001331						ZNF697	ZNF697
NM_001001343						ZNF711	ZNF711
NM_001001344						ZNF718	ZNF718
NM_001001349						ZNF79	ZNF79
NM_001001410						ZNF804B	ZNF804B
NM_001001411						ZNF831	ZNF831
NM_001001414						ZSCAN18	ZSCAN18
NM_001001415						ZSCAN5B	ZSCAN5B
NM_001001417						ZXDA	ZXDA
NM_001001419							ADAM29
NM_001001438							APOB
NM_001001480							ATP10B
NM_001001520							BSX
NM_001001557							C5orf34
NM_001001563							C9orf79
NM_001001656							COL11A1
NM_001001658							CUBN
NM_001001659							DCC
NM_001001661							DOCK10
NM_001001662							DOCK11
NM_001001664							DSCAML1
NM_001001665							ELF4
NM_001001667							EPS15L1
NM_001001668							FAM184A
NM_001001669							GPR98
NM_001001670							GRIA3
NM_001001671							GTPBP4
NM_001001694							HEATR5A
NM_001001710							IARS
NM_001001711							JUB
NM_001001732							KRT73
NM_001001788							LYST
NM_001001794							MTMR11
NM_001001821							MUC17
NM_001001824							MYH10
NM_001001850							NBPF10
NM_001001872							NFE2L2
NM_001001890							OR10X1
NM_001001891							PCDH15
NM_001001894							PCDHGA3
NM_001001912							PTPRB
NM_001001913							RALGAPB
NM_001001914							SBF1
NM_001001916							SDHAP2
NM_001001917							SI
NM_001001919							TBR1
NM_001001920							TNC
NM_001001921							TTC25
NM_001001923							ZNF335
NM_001001924							ZNF582
NM_001001938							CDKN2A
NM_001001952							CSMD3
NM_001001954							FAT1
NM_001001956							NOTCH1
NM_001001957							PIK3CA
NM_001001959							TTN
NM_001001960
NM_001001963
NM_001001964
NM_001001965
NM_001001966
NM_001001967
NM_001001968
NM_001001991
NM_001002001
NM_001002006
NM_001002010
NM_001002026
NM_001002031
NM_001002036
NM_001002254
NM_001002258
NM_001002259
NM_001002264
NM_001002294
NM_001002759
NM_001002800
NM_001002837
NM_001002838
NM_001002860
NM_001002878
NM_001002901
NM_001002907
NM_001002909
NM_001002911
NM_001002912
NM_001002914
NM_001002916
NM_001002917
NM_001002918
NM_001002923
NM_001002925
NM_001003443
NM_001003681
NM_001003683
NM_001003698
NM_001003702
NM_001003745
NM_001003750
NM_001003760
NM_001003787
NM_001003801
NM_001003811
NM_001003819
NM_001003841
NM_001003845
NM_001003891
NM_001003892
NM_001003936
NM_001003938
NM_001004052
NM_001004058
NM_001004059
NM_001004063
NM_001004064
NM_001004124
NM_001004135
NM_001004136
NM_001004137
NM_001004297
NM_001004303
NM_001004306
NM_001004316
NM_001004317
NM_001004320
NM_001004326
NM_001004329
NM_001004334
NM_001004341
NM_001004342
NM_001004351
NM_001004416
NM_001004431
NM_001004432
NM_001004439
NM_001004441
NM_001004450
NM_001004453
NM_001004457
NM_001004458
NM_001004459
NM_001004460
NM_001004461
NM_001004462
NM_001004464
NM_001004465
NM_001004466
NM_001004467
NM_001004471
NM_001004472
NM_001004473
NM_001004474
NM_001004475
NM_001004476
NM_001004477
NM_001004478
NM_001004479
NM_001004480
NM_001004481
NM_001004482
NM_001004483
NM_001004484
NM_001004485
NM_001004488
NM_001004490
NM_001004491
NM_001004492
NM_001004685
NM_001004686
NM_001004687
NM_001004688
NM_001004689
NM_001004690
NM_001004691
NM_001004692
NM_001004695
NM_001004696
NM_001004698
NM_001004699
NM_001004700
NM_001004701
NM_001004702
NM_001004703
NM_001004704
NM_001004705
NM_001004706
NM_001004707
NM_001004708
NM_001004711
NM_001004712
NM_001004714
NM_001004715
NM_001004717
NM_001004719
NM_001004723
NM_001004724
NM_001004725
NM_001004727
NM_001004728
NM_001004729
NM_001004730
NM_001004731
NM_001004733
NM_001004734
NM_001004735
NM_001004737
NM_001004738
NM_001004739
NM_001004740
NM_001004741
NM_001004742
NM_001004743
NM_001004744
NM_001004745
NM_001004746
NM_001004747
NM_001004748
NM_001004749
NM_001004750
NM_001004752
NM_001004754
NM_001004756
NM_001004757
NM_001004758
NM_001004760
NM_001005
NM_001005159
NM_001005160
NM_001005162
NM_001005163
NM_001005164
NM_001005165
NM_001005167
NM_001005170
NM_001005171
NM_001005172
NM_001005173
NM_001005175
NM_001005179
NM_001005180
NM_001005183
NM_001005184
NM_001005185
NM_001005186
NM_001005187
NM_001005188
NM_001005191
NM_001005193
NM_001005194
NM_001005195
NM_001005196
NM_001005197
NM_001005199
NM_001005200
NM_001005201
NM_001005202
NM_001005203
NM_001005205
NM_001005207
NM_001005209
NM_001005210
NM_001005216
NM_001005218
NM_001005222
NM_001005226
NM_001005234
NM_001005235
NM_001005236
NM_001005238
NM_001005239
NM_001005241
NM_001005243
NM_001005245
NM_001005270
NM_001005272
NM_001005273
NM_001005274
NM_001005275
NM_001005278
NM_001005279
NM_001005280
NM_001005281
NM_001005282
NM_001005284
NM_001005285
NM_001005286
NM_001005288
NM_001005289
NM_001005326
NM_001005327
NM_001005328
NM_001005329
NM_001005332
NM_001005338
NM_001005340
NM_001005356
NM_001005361
NM_001005365
NM_001005368
NM_001005369
NM_001005373
NM_001005388
NM_001005463
NM_001005466
NM_001005467
NM_001005469
NM_001005470
NM_001005471
NM_001005473
NM_001005479
NM_001005480
NM_001005482
NM_001005483
NM_001005486
NM_001005487
NM_001005489
NM_001005490
NM_001005491
NM_001005492
NM_001005493
NM_001005495
NM_001005496
NM_001005497
NM_001005499
NM_001005500
NM_001005501
NM_001005503
NM_001005512
NM_001005514
NM_001005515
NM_001005516
NM_001005517
NM_001005518
NM_001005522
NM_001005738
NM_001005743
NM_001005783
NM_001005850
NM_001005851
NM_001005855
NM_001005909
NM_001005920
NM_001006607
NM_001006630
NM_001006634
NM_001006636
NM_001006638
NM_001006656
NM_001006657
NM_001006933
NM_001006939
NM_001007026
NM_001007033
NM_001007094
NM_001007122
NM_001007231
NM_001007232
NM_001007237
NM_001007240
NM_001007243
NM_001007245
NM_001007248
NM_001007249
NM_001007270
NM_001007467
NM_001007471
NM_001007527
NM_001007531
NM_001007537
NM_001007544
NM_001007551
NM_001007553
NM_001007559
NM_001007561
NM_001007794
NM_001008225
NM_001008226
NM_001008237
NM_001008270
NM_001008391
NM_001008394
NM_001008401
NM_001008409
NM_001008485
NM_001008491
NM_001008494
NM_001008495
NM_001008496
NM_001008530
NM_001008536
NM_001008537
NM_001008539
NM_001008661
NM_001008695
NM_001008701
NM_001008723
NM_001008737
NM_001008743
NM_001008749
NM_001008781
NM_001008783
NM_001008784
NM_001008938
NM_001008949
NM_001009
NM_001009562
NM_001009565
NM_001009606
NM_001009609
NM_001009611
NM_001009614
NM_001009615
NM_001009813
NM_001009894
NM_001009899
NM_001009905
NM_001009909
NM_001009924
NM_001009931
NM_001009944
NM_001009984
NM_001009991
NM_001009992
NM_001009994
NM_001009996
NM_001010845
NM_001010846
NM_001010848
NM_001010851
NM_001010852
NM_001010853
NM_001010854
NM_001010855
NM_001010857
NM_001010859
NM_001010860
NM_001010870
NM_001010872
NM_001010874
NM_001010877
NM_001010878
NM_001010879
NM_001010880
NM_001010883
NM_001010887
NM_001010888
NM_001010891
NM_001010892
NM_001010893
NM_001010895
NM_001010898
NM_001010903
NM_001010905
NM_001010906
NM_001010909
NM_001010912
NM_001010915
NM_001010923
NM_001010924
NM_001010940
NM_001010969
NM_001010971
NM_001010972
NM_001010979
NM_001010982
NM_001010987
NM_001011547
NM_001011552
NM_001011655
NM_001011709
NM_001011713
NM_001011717
NM_001011718
NM_001011724
NM_001011878
NM_001012241
NM_001012264
NM_001012279
NM_001012301
NM_001012302
NM_001012337
NM_001012338
NM_001012339
NM_001012419
NM_001012420
NM_001012421
NM_001012423
NM_001012423
NM_001012425
NM_001012426
NM_001012454
NM_001012502
NM_001012503
NM_001012659
NM_001012708
NM_001012709
NM_001012710
NM_001012720
NM_001012728
NM_001012753
NM_001012754
NM_001012756
NM_001012759
NM_001012761
NM_001012967
NM_001012974
NM_001012975
NM_001012979
NM_001012981
NM_001012983
NM_001012986
NM_001012989
NM_001012990
NM_001012993
NM_001012994
NM_001013354
NM_001013355
NM_001013579
NM_001013618
NM_001013620
NM_001013627
NM_001013628
NM_001013630
NM_001013635
NM_001013638
NM_001013641
NM_001013649
NM_001013650
NM_001013657
NM_001013658
NM_001013660
NM_001013661
NM_001013674
NM_001013690
NM_001013693
NM_001013694
NM_001013698
NM_001013699
NM_001013703
NM_001013706
NM_001013732
NM_001013734
NM_001013735
NM_001013736
NM_001013742
NM_001013743
NM_001013836
NM_001013838
NM_001013842
NM_001013845
NM_001014
NM_001014279
NM_001014283
NM_001014286
NM_001014342
NM_001014380
NM_001014436
NM_001014443
NM_001014794
NM_001014796
NM_001014811
NM_001014831
NM_001014839
NM_001014840
NM_001014979
NM_001015055
NM_001015072
NM_001015877
NM_001015878
NM_001015887
NM_001017
NM_001017361
NM_001017363
NM_001017365
NM_001017368
NM_001017373
NM_001017395
NM_001017402
NM_001017403
NM_001017415
NM_001017417
NM_001017420
NM_001017440
NM_001017534
NM_001017915
NM_001017922
NM_001017924
NM_001017930
NM_001017931
NM_001017961
NM_001017967
NM_001017969
NM_001017975
NM_001017977
NM_001017981
NM_001017992
NM_001017995
NM_001018
NM_001018024
NM_001018057
NM_001018064
NM_001018067
NM_001018071
NM_001018072
NM_001018082
NM_001018100
NM_001018111
NM_001018113
NM_001020820
NM_001022
NM_001023
NM_001023561
NM_001023570
NM_001024218
NM_001024452
NM_001024455
NM_001024599
NM_001024601
NM_001024607
NM_001024611
NM_001024613
NM_001024630
NM_001024660
NM_001024662
NM_001024680
NM_001024822
NM_001024947
NM_001025
NM_001025077
NM_001025091
NM_001025101
NM_001025109
NM_001025159
NM_001025190
NM_001025194
NM_001025200
NM_001025203
NM_001025231
NM_001025252
NM_001025290
NM_001025300
NM_001025356
NM_001025357
NM_001025596
NM_001025598
NM_001025603
NM_001025616
NM_001025780
NM_001025930
NM_001029858
NM_001029859
NM_001029863
NM_001029864
NM_001029865
NM_001029869
NM_001029870
NM_001029880
NM_001029882
NM_001029883
NM_001029884
NM_001029885
NM_001029887
NM_001029896
NM_001029954
NM_001029955
NM_001029976
NM_001029996
NM_001029997
NM_001030288
NM_001030311
NM_001031617
NM_001031623
NM_001031665
NM_001031672
NM_001031684
NM_001031685
NM_001031689
NM_001031694
NM_001031698
NM_001031701
NM_001031702
NM_001031705
NM_001031710
NM_001031715
NM_001031716
NM_001031720
NM_001031725
NM_001031732
NM_001031734
NM_001031738
NM_001031739
NM_001031743
NM_001031745
NM_001031746
NM_001031748
NM_001031803
NM_001031804
NM_001031807
NM_001031834
NM_001031836
NM_001031853
NM_001032283
NM_001032290
NM_001032363
NM_001032373
NM_001032377
NM_001033
NM_001033002
NM_001033032
NM_001033045
NM_001033056
NM_001033057
NM_001033080
NM_001033082
NM_001033113
NM_001033517
NM_001033521
NM_001033553
NM_001033561
NM_001033575
NM_001033578
NM_001033583
NM_001033602
NM_001033714
NM_001033719
NM_001033723
NM_001033855
NM_001033930
NM_001034
NM_001034173
NM_001034837
NM_001034841
NM_001034842
NM_001034845
NM_001034954
NM_001035
NM_001035223
NM_001035254
NM_001035256
NM_001036
NM_001037131
NM_001037132
NM_001037164
NM_001037165
NM_001037232
NM_001037317
NM_001037329
NM_001037330
NM_001037331
NM_001037333
NM_001037335
NM_001037341
NM_001037494
NM_001037498
NM_001037499
NM_001037500
NM_001037533
NM_001037540
NM_001037558
NM_001037582
NM_001037637
NM_001037671
NM_001037675
NM_001037729
NM_001037730
NM_001037731
NM_001037735
NM_001037763
NM_001037806
NM_001037814
NM_001037954
NM_001037984
NM_001038
NM_001038603
NM_001038640
NM_001038704
NM_001038705
NM_001039
NM_001039029
NM_001039111
NM_001039112
NM_001039127
NM_001039140
NM_001039141
NM_001039152
NM_001039165
NM_001039213
NM_001039360
NM_001039361
NM_001039362
NM_001039372
NM_001039396
NM_001039397
NM_001039464
NM_001039479
NM_001039503
NM_001039547
NM_001039580
NM_001039590
NM_001039613
NM_001039614
NM_001039617
NM_001039618
NM_001039651
NM_001039693
NM_001039702
NM_001039703
NM_001039705
NM_001039706
NM_001039707
NM_001039712
NM_001039717
NM_001039752
NM_001039762
NM_001039775
NM_001039802
NM_001039845
NM_001039886
NM_001039887
NM_001039888
NM_001039958
NM_001039960
NM_001039999
NM_001040001
NM_001040022
NM_001040033
NM_001040058
NM_001040092
NM_001040105
NM_001040108
NM_001040118
NM_001040135
NM_001040142
NM_001040146
NM_001040151
NM_001040152
NM_001040157
NM_001040179
NM_001040185
NM_001040214
NM_001040260
NM_001040272
NM_001040274
NM_001040283
NM_001040284
NM_001040429
NM_001040432
NM_001040436
NM_001040441
NM_001040443
NM_001040445
NM_001040446
NM_001040450
NM_001040455
NM_001040458
NM_001040462
NM_001040614
NM_001040664
NM_001040694
NM_001040701
NM_001040709
NM_001041
NM_001042
NM_001042351
NM_001042367
NM_001042371
NM_001042388
NM_001042403
NM_001042414
NM_001042422
NM_001042424
NM_001042429
NM_001042450
NM_001042454
NM_001042463
NM_001042471
NM_001042475
NM_001042478
NM_001042492
NM_001042510
NM_001042517
NM_001042521
NM_001042522
NM_001042544
NM_001042551
NM_001042552
NM_001042575
NM_001042576
NM_001042603
NM_001042625
NM_001042635
NM_001042646
NM_001042663
NM_001042683
NM_001042685
NM_001042705
NM_001042762
NM_001042784
NM_001043
NM_001044
NM_001044305
NM_001044369
NM_001044370
NM_001044385
NM_001044388
NM_001045
NM_001045477
NM_001045480
NM_001045556
NM_001046
NM_001047160
NM_001047980
NM_001048183
NM_001048201
NM_001048210
NM_001048212
NM_001049
NM_001050
NM_001051
NM_001052
NM_001056
NM_001057
NM_001058
NM_001059
NM_001060
NM_001062
NM_001063
NM_001067
NM_001068
NM_001070
NM_001072
NM_001073
NM_001074
NM_001075
NM_001076
NM_001076675
NM_001076682
NM_001076781
NM_001077204
NM_001077207
NM_001077242
NM_001077263
NM_001077351
NM_001077415
NM_001077445
NM_001077494
NM_001077516
NM_001077527
NM_001077594
NM_001077619
NM_001077624
NM_001077628
NM_001077639
NM_001077653
NM_001077663
NM_001077665
NM_001077685
NM_001077690
NM_001077706
NM_001077711
NM_001078
NM_001079
NM_001079514
NM_001079533
NM_001079539
NM_001079559
NM_001079669
NM_001079673
NM_001079803
NM_001079809
NM_001079818
NM_001079821
NM_001079827
NM_001079843
NM_001079858
NM_001079862
NM_001079910
NM_001080209
NM_001080393
NM_001080394
NM_001080395
NM_001080396
NM_001080397
NM_001080398
NM_001080399
NM_001080401
NM_001080402
NM_001080404
NM_001080405
NM_001080406
NM_001080407
NM_001080409
NM_001080411
NM_001080412
NM_001080414
NM_001080415
NM_001080416
NM_001080417
NM_001080418
NM_001080419
NM_001080420
NM_001080421
NM_001080423
NM_001080424
NM_001080426
NM_001080427
NM_001080430
NM_001080431
NM_001080433
NM_001080434
NM_001080435
NM_001080436
NM_001080439
NM_001080440
NM_001080442
NM_001080443
NM_001080444
NM_001080447
NM_001080448
NM_001080449
NM_001080450
NM_001080452
NM_001080453
NM_001080454
NM_001080455
NM_001080456
NM_001080457
NM_001080458
NM_001080460
NM_001080461
NM_001080462
NM_001080463
NM_001080464
NM_001080466
NM_001080467
NM_001080469
NM_001080470
NM_001080471
NM_001080472
NM_001080473
NM_001080474
NM_001080476
NM_001080477
NM_001080479
NM_001080480
NM_001080482
NM_001080484
NM_001080486
NM_001080490
NM_001080492
NM_001080493
NM_001080494
NM_001080495
NM_001080496
NM_001080497
NM_001080500
NM_001080503
NM_001080505
NM_001080507
NM_001080508
NM_001080510
NM_001080512
NM_001080513
NM_001080516
NM_001080517
NM_001080519
NM_001080520
NM_001080522
NM_001080523
NM_001080527
NM_001080528
NM_001080532
NM_001080534
NM_001080539
NM_001080541
NM_001080542
NM_001080543
NM_001080545
NM_001080555
NM_001080779
NM_001080821
NM_001080824
NM_001080825
NM_001080826
NM_001080830
NM_001080837
NM_001080841
NM_001080850
NM_001080998
NM_001081
NM_001081472
NM_001081550
NM_001081563
NM_001081675
NM_001082
NM_001082486
NM_001082537
NM_001082967
NM_001082973
NM_001083
NM_001083112
NM_001083116
NM_001083124
NM_001083308
NM_001083335
NM_001083536
NM_001083538
NM_001083601
NM_001083614
NM_001083619
NM_001083893
NM_001083953
NM_001084
NM_001085
NM_001085382
NM_001085384
NM_001085420
NM_001085430
NM_001085447
NM_001085451
NM_001085457
NM_001085458
NM_001085471
NM_001085480
NM_001085487
NM_001085488
NM_001086
NM_001088
NM_001089
NM_001091
NM_001093
NM_001093725
NM_001093728
NM_001093729
NM_001093771
NM_001094
NM_001095
NM_001097579
NM_001097600
NM_001097620
NM_001097638
NM_001097643
NM_001098
NM_001098169
NM_001098201
NM_001098202
NM_001098208
NM_001098272
NM_001098402
NM_001098413
NM_001098414
NM_001098418
NM_001098424
NM_001098475
NM_001098483
NM_001098484
NM_001098502
NM_001098506
NM_001098512
NM_001098515
NM_001098518
NM_001098525
NM_001098527
NM_001098529
NM_001098532
NM_001098535
NM_001098536
NM_001098540
NM_001098612
NM_001098615
NM_001098616
NM_001098622
NM_001098623
NM_001098626
NM_001098671
NM_001098672
NM_001098725
NM_001098790
NM_001098798
NM_001098814
NM_001098815
NM_001098816
NM_001098819
NM_001098833
NM_001098834
NM_001099
NM_001099220
NM_001099269
NM_001099285
NM_001099286
NM_001099289
NM_001099293
NM_001099294
NM_001099402
NM_001099407
NM_001099408
NM_001099409
NM_001099412
NM_001099414
NM_001099432
NM_001099434
NM_001099439
NM_001099642
NM_001099652
NM_001099660
NM_001099666
NM_001099670
NM_001099676
NM_001099678
NM_001099679
NM_001099694
NM_001099733
NM_001099754
NM_001099771
NM_001099780
NM_001099784
NM_001099850
NM_001099851
NM_001099921
NM_001099952
NM_001100
NM_001100112
NM_001100159
NM_001100389
NM_001100392
NM_001100399
NM_001100420
NM_001100425
NM_001100427
NM_001100588
NM_001100619
NM_001100623
NM_001100816
NM_001100829
NM_001100873
NM_001100875
NM_001100876
NM_001100915
NM_001100917
NM_001101
NM_001101320
NM_001101337
NM_001101338
NM_001101401
NM_001101404
NM_001101421
NM_001101426
NM_001101802
NM_001102366
NM_001102386
NM_001102416
NM_001102426
NM_001102564
NM_001102597
NM_001102603
NM_001102608
NM_001102614
NM_001102653
NM_001102657
NM_001103
NM_001103160
NM_001103184
NM_001104
NM_001104577
NM_001104586
NM_001104588
NM_001104595
NM_001104631
NM_001104647
NM_001105198
NM_001105203
NM_001105206
NM_001105247
NM_001105248
NM_001105251
NM_001105281
NM_001105516
NM_001105517
NM_001105521
NM_001105528
NM_001105537
NM_001105539
NM_001105540
NM_001105556
NM_001105558
NM_001105562
NM_001105565
NM_001105570
NM_001105571
NM_001105574
NM_001105578
NM_001105579
NM_001105581
NM_001105659
NM_001105663
NM_001107
NM_001109662
NM_001109809
NM_001109878
NM_001110199
NM_001110354
NM_001110533
NM_001110556
NM_001111
NM_001111020
NM_001111067
NM_001111307
NM_001111319
NM_001112704
NM_001112706
NM_001112724
NM_001112726
NM_001112732
NM_001112734
NM_001113378
NM_001113382
NM_001113407
NM_001113475
NM_001113482
NM_001113490
NM_001113491
NM_001113498
NM_001113523
NM_001113525
NM_001113528
NM_001113567
NM_001114
NM_001114086
NM_001114093
NM_001114106
NM_001114108
NM_001114120
NM_001114123
NM_001114132
NM_001114133
NM_001114134
NM_001114175
NM_001114182
NM_001114183
NM_001114633
NM_001114635
NM_001114661
NM_001114734
NM_001114974
NM_001115
NM_001115116
NM_001116
NM_001118
NM_001118885
NM_001119
NM_001120
NM_001122659
NM_001122665
NM_001122679
NM_001122681
NM_001122742
NM_001122752
NM_001122769
NM_001122772
NM_001122779
NM_001122964
NM_001122965
NM_001122980
NM_001123041
NM_001123068
NM_001123329
NM_001123375
NM_001123376
NM_001123385
NM_001124758
NM_001125
NM_001126108
NM_001126112
NM_001126335
NM_001126493
NM_001127
NM_001127178
NM_001127190
NM_001127203
NM_001127208
NM_001127211
NM_001127217
NM_001127221
NM_001127257
NM_001127258
NM_001127357
NM_001127384
NM_001127389
NM_001127392
NM_001127401
NM_001127441
NM_001127453
NM_001127460
NM_001127491
NM_001127496
NM_001127511
NM_001127595
NM_001127610
NM_001127612
NM_001127615
NM_001127671
NM_001127715
NM_001127895
NM_001128
NM_001128076
NM_001128085
NM_001128141
NM_001128173
NM_001128176
NM_001128209
NM_001128303
NM_001128305
NM_001128310
NM_001128324
NM_001128431
NM_001128595
NM_001128608
NM_001128611
NM_001128626
NM_001128628
NM_001128833
NM_001128834
NM_001128840
NM_001128911
NM_001128918
NM_001128928
NM_001128933
NM_001129
NM_001129884
NM_001129994
NM_001129998
NM_001130
NM_001130011
NM_001130012
NM_001130016
NM_001130025
NM_001130028
NM_001130032
NM_001130042
NM_001130045
NM_001130047
NM_001130059
NM_001130069
NM_001130072
NM_001130079
NM_001130084
NM_001130090
NM_001130111
NM_001130136
NM_001130142
NM_001130144
NM_001130158
NM_001130161
NM_001130415
NM_001130445
NM_001130475
NM_001130482
NM_001130518
NM_001130520
NM_001130528
NM_001130698
NM_001130721
NM_001130842
NM_001130862
NM_001130912
[truncated: 9,455 more rows]
